# Supplementary material for: Pericardial Fluid Annexin A1 Is a Marker of Atrial Fibrillation in Aortic Stenosis: A Proteomics Analysis
Source: J Pers Med. 2022 Feb 11;12(2):264. doi: 10.3390/jpm12020264 (PMC8880366; doi:10.3390/jpm12020264)
Supplement: Supplementary file 1 [file jpm-12-00264-s001.zip]

Archive with 1 entries (1 files):
- jpm-1564630- supplementary.pdf
